# Supplementary material for: Eating habit patterns may predict maximum occlusal force: A preliminary study
Source: PLoS One. 2022 Feb 15;17(2):e0263647. doi: 10.1371/journal.pone.0263647 (PMC8846518; doi:10.1371/journal.pone.0263647)
Supplement: S1 Dataset — (CSV) [file pone.0263647.s003.csv]

ID	Mof(N)	BMI	Bfp(%)	Mmass(kg)	Q1s	Q2s	Q3s	Q4s	Q5s	Q6s	Q7s	Q8s	Q9s	Q10s	Q11s	Q12s	Tscores
1	1039.3	22.7	29.2	40.6	2	1	5	2	2	2	2	1	1	2	3	2	25
2	1285.2	22.5	33.9	31.5	2	2	5	3	2	2	2	1	1	2	3	3	28
3	669.5	21.2	29	33.9	2	1	5	2	2	2	1	2	1	2	3	2	25
4	568.7	20.8	28.4	35.9	2	1	5	2	1	2	1	1	2	2	2	2	23
5	981.9	20.3	27.9	35.9	2	1	5	2	1	1	2	2	1	2	3	2	24
6	839	19	25.4	31.8	2	1	5	1	2	2	1	2	1	2	3	3	25
7	1081.5	18.7	27	38.3	2	1	5	2	2	2	1	2	1	2	2	2	24
8	659.5	18.7	22.4	31.3	2	2	5	3	2	2	2	1	1	2	3	2	27
9	673	32.9	35	40.2	1	2	4	2	2	1	1	2	1	2	3	3	24
10	443.2	21.8	33.7	34.1	1	1	4	3	1	1	2	1	1	2	2	2	21
11	311.7	18.6	21.9	32.3	1	1	4	1	1	1	1	2	1	1	3	2	19
12	418	28	40.9	36.6	2	1	4	2	2	2	1	2	1	2	3	2	24
13	864.9	25.6	39.1	35.5	2	2	4	2	2	2	2	2	1	2	3	3	27
14	1019.1	22.9	29.5	36.8	2	2	4	3	1	1	2	2	1	2	3	3	26
15	634	22.7	33.8	38.9	2	1	4	2	1	2	1	1	2	1	2	3	22
16	1071.8	22.3	31	38.8	2	2	4	2	1	1	1	2	1	2	3	2	23
17	506.3	22.2	26.3	35.2	2	1	4	2	2	2	1	1	2	1	3	2	23
18	453.3	21.6	34.8	28.8	2	2	4	2	2	2	2	1	2	2	3	1	25
19	923.3	21.1	26.7	36.1	2	1	4	2	1	1	2	2	2	1	3	3	24
20	1578	20.8	27.8	35.4	2	2	4	2	2	2	2	2	1	2	3	2	26
21	500.3	20.5	29	32	2	1	4	2	1	2	2	1	1	2	3	2	23
22	487.6	20.4	30.6	34.9	2	2	4	3	2	2	2	1	1	2	3	3	27
23	366.3	20.3	24.7	36.9	2	2	4	2	2	2	1	2	1	2	3	3	26
24	592.1	20.1	31.4	31.4	2	2	4	3	1	1	1	2	1	2	3	2	24
25	800.4	19.5	23.3	34	2	1	4	2	1	1	2	2	1	2	2	3	23
26	450.9	19.4	26.9	35.3	2	2	4	2	1	1	2	2	1	2	3	2	24
27	1085.1	19.1	26	32.4	2	1	4	2	1	1	1	2	1	2	3	2	22
28	691.8	19.1	30.7	30.7	2	1	4	2	2	2	1	1	2	2	3	1	23
29	1067.1	17.4	28	31.3	2	2	4	2	1	2	1	2	1	2	2	2	23
30	653.8	29.2	40.4	37.6	1	2	3	2	2	2	1	1	1	2	3	2	22
31	805.2	24.8	33.3	42.2	1	1	3	2	2	1	1	1	1	1	3	2	19
32	1106.5	22.2	31.1	34.5	1	2	3	2	2	2	2	2	2	2	3	2	25
33	752.7	19.6	30.4	30.9	1	1	3	2	1	2	2	2	2	1	3	2	22
34	631.4	19	28	31.3	1	1	3	2	2	2	1	1	2	1	1	1	18
35	97.7	18.1	24.1	33.3	1	1	3	2	1	1	1	1	1	1	2	2	17
36	112	23.2	35.3	32.8	1	1	3	2	2	2	1	1	1	1	2	2	19
37	588.2	22.2	34.4	36.6	1	2	3	2	2	2	1	1	2	2	2	3	23
38	792.2	20	29.8	36.7	1	2	3	3	2	1	1	2	2	1	3	2	23
39	176.2	19.5	27.7	31.4	1	1	3	2	1	2	1	2	1	1	3	2	20
40	669.6	19.4	28.6	34.7	1	1	3	2	1	1	1	2	1	1	3	3	20
41	739	18	17.4	34.3	1	1	3	2	2	1	1	2	1	1	3	1	19
42	413.4	17.5	24	36.2	1	2	3	2	1	1	1	2	1	2	3	2	21
43	388.4	16.8	18.1	32.4	1	1	3	2	2	2	1	2	2	1	2	1	20
44	510.9	26.3	35.8	36.1	2	1	3	3	2	2	2	2	1	2	3	2	25
45	1270.5	23	31	39.7	2	1	3	3	2	1	2	2	1	2	3	3	25
46	438.5	19.9	24.9	30.5	2	2	3	2	1	1	1	2	1	1	3	2	21
47	770.6	19.5	24.6	37.3	2	1	3	2	2	2	1	2	1	2	2	2	22
48	706.7	18.5	23	33.4	2	1	3	3	2	2	1	1	1	1	2	1	20
49	526.6	18.5	25.5	34.3	2	1	3	2	2	2	1	2	1	1	2	2	21
50	608	17.6	26.5	31.1	2	2	3	2	2	1	2	2	1	1	3	1	22
51	549.1	16.6	21.1	32	2	2	3	1	1	1	2	1	1	2	1	2	19
52	463.3	19.2	28.5	32.7	1	1	2	3	2	2	1	1	1	2	2	2	20
53	559.3	16.8	19.8	32.3	1	1	2	2	1	1	1	1	2	1	3	2	18
Mof:maximum occlusal force
BMI:body mass index
Bfp:body fat percentage
Mmass:muscle mass
Q1s-Q12s:question 1 scores-question 12 scores
Tscores:total eating habit scores
